# Supplementary material for: Glass Transition and Crystallization of Chitosan Investigated by Broadband Dielectric Spectroscopy
Source: Polymers (Basel). 2025 Oct 15;17(20):2758. doi: 10.3390/polym17202758 (PMC12567186; doi:10.3390/polym17202758)
Supplement: Supplementary file 1 [file polymers-17-02758-s001.zip]

Archive with 1 entries (1 files):
- polymers-3808159-supplementary.pdf
